# Supplementary material for: Microbial community composition and metabolic potential during a succession of algal blooms from Skeletonema sp. to Phaeocystis sp
Source: Front Microbiol. 2023 Apr 17;14:1147187. doi: 10.3389/fmicb.2023.1147187 (PMC10149697; doi:10.3389/fmicb.2023.1147187)
Supplement: Supplementary file 7 [file Table_1.XLSX]

## Sheet: Sheet1
Supplementary Table S1
The classification and relative abundance of all the bins
BIN_ID	Phylum	Class	Family	G1_a	G1_f	G5_a	G5_f	G9_a	G9_f	G15_a	G15_f	G_21a	G21_f	G29_a	G29_f
bin.202	Bacteroidota	Bacteroidia	Saprospiraceae	0.000118719	0.000101176	0.000721063	0.166596	0.093149	0.00191523	6.37772e-05	8.86316e-05	0.0394823	0.271739	0.116394	0.00682911
bin.339	Bacteroidota	Bacteroidia	Flavobacteriaceae	6.76212e-05	5.91457e-05	5.20043e-05	0.0058954	0.0305567	0.00023496	7.68032e-05	6.58454e-05	5.92933e-05	0.168453	0.264147	0.0122375
bin.18	Proteobacteria	Alphaproteobacteria	Rhodobacteraceae	0.000362425	0.00167898	0.0129716	0.0813065	0.261237	0.00772719	1.74771e-05	7.76149e-05	0.00506739	0.049489	0.0845221	0.00662237
bin.249	Bacteroidota	Bacteroidia	Flavobacteriaceae	2.25997e-05	3.23426e-05	8.01256e-05	0.00649766	0.0216959	0.000199336	2.82121e-05	0.0002702	0.0149688	0.144788	0.125601	0.00837068
bin.171	Bacteroidota	Bacteroidia	Flavobacteriaceae	0.00125171	0.00178846	0.000166071	0.000101369	0	0	0.00903164	0.255966	0.00833475	0.000212465	3.32053e-05	6.76062e-05
bin.273	Proteobacteria	Alphaproteobacteria	Rhodobacteraceae	0.0673228	0.377106	0.030946	0.00115575	4.47719e-05	2.92701e-05	0.0063446	0.0279931	0.0129357	8.83148e-05	2.86952e-06	2.76774e-05
bin.369	Bacteroidota	Bacteroidia	Flavobacteriaceae	1.01217e-05	7.60125e-05	3.01732e-05	1.9806e-05	5.39834e-05	0.157534	1.59498e-05	4.89971e-05	6.34012e-05	1.89326e-05	2.77172e-05	0.0335059
bin.359	Bacteroidota	Bacteroidia	Flavobacteriaceae	4.9497e-06	5.27368e-05	3.26624e-05	0.000378024	0.00518296	0.15595	5.08385e-06	6.25585e-06	4.70646e-05	0.000390118	0.000992602	0.0114131
bin.368	Bacteroidota	Bacteroidia	Schleiferiaceae	0.00471542	0.000921018	0.00035996	5.33198e-05	0	0	0.0839064	0.161325	0.00130691	2.29921e-05	0	3.90421e-05
bin.37	Proteobacteria	Alphaproteobacteria	Maricaulaceae	0	0	0	0.00139385	0.00792441	0.0167251	0	0	8.41587e-05	0.00592637	0.00587955	0.134293
bin.163	Proteobacteria	Alphaproteobacteria	Maricaulaceae	4.54957e-06	0	0	0.000677093	0.010135	0.0327112	0	0	2.44165e-05	0.00235103	0.00705087	0.0939809
bin.15	Proteobacteria	Alphaproteobacteria	Rhodobacteraceae	0.109829	0.00218057	0.000102158	0	0	4.04048e-06	0.0684538	0.0324795	0.0014769	0	0	1.05447e-05
bin.317	Proteobacteria	Alphaproteobacteria	Rhodobacteraceae	0.0465295	0.0036252	0.000228704	2.9736e-05	0	3.01973e-06	0.0501551	0.0574834	0.0225595	0.000108379	0	2.38257e-05
bin.20	Proteobacteria	Alphaproteobacteria	Rhodobacteraceae	0.0881398	0.00436776	0.000508168	1.79532e-05	1.07797e-05	7.54507e-06	0.0536247	0.0302843	0.0114374	2.028e-05	5.44308e-06	1.65702e-05
bin.366	Proteobacteria	Gammaproteobacteria	Pseudohongiellaceae	0.00869334	0.000751505	0.000353198	8.26061e-05	2.57979e-05	5.52057e-06	0.168393	0.0055528	0.0195933	0.000699298	0.00034893	5.38199e-05
bin.21	Bacteroidota	Bacteroidia	Flavobacteriaceae	0	1.93509e-05	4.97841e-06	0.000160337	5.48028e-05	0.0583784	0	9.03387e-06	2.46885e-05	7.04618e-05	4.00574e-05	0.0297779
bin.252	Bacteroidota	Bacteroidia	Salibacteraceae	0	0	0	0	0.00238369	2.9789e-05	5.89115e-06	0	2.10839e-06	3.06878e-05	0.0607862	0.00109107
bin.42	Proteobacteria	Gammaproteobacteria	Pseudohongiellaceae	0	0	0	0	0.000369181	9.87068e-05	1.84153e-05	0	0	9.99145e-05	0.0159721	0.0634716
bin.192	Proteobacteria	Alphaproteobacteria	Rhodobacteraceae	1.13962e-05	0.000156596	0.0152704	0.0265883	0.0100052	0.00122216	0	2.92328e-05	0.02317	0.0299909	0.00381721	0.0017387
bin.188	Actinobacteriota	Thermoleophilia	Ga0077560	0.114733	0.00693145	0.000294197	0	0	0	0.010061	0.000879805	2.82932e-05	0	0	0
bin.307	Firmicutes	Bacilli	Acholeplasmataceae	0.000123639	0	0	0	0	0.000124004	0.000822863	2.48537e-05	0	1.81898e-05	0.000842763	0.0768528
bin.120	Bacteroidota	Bacteroidia	Saprospiraceae	0	0	0	0.000819513	0.00033995	0.00744919	0	0	0.00010697	0.00471343	0.00155302	0.06188
bin.6	Proteobacteria	Alphaproteobacteria	Rhodobacteraceae	0.000243832	0.00324172	0.0429428	0.055469	0.0419276	0.000891432	0	2.19061e-05	0.00236524	0.00129679	0.000817124	5.78147e-05
bin.182	Bacteroidota	Bacteroidia	Flavobacteriaceae	8.43227e-06	3.50254e-06	3.93564e-06	0.000162586	0.0042675	0.00019094	1.05168e-05	1.94779e-05	4.77856e-05	0.00242762	0.0402202	0.00899218
bin.115	Proteobacteria	Alphaproteobacteria	Rhodobacteraceae	0.00022247	0.0013599	0.0295199	0.0207536	0.0233832	0.0286473	0	5.01846e-05	0.00151316	0.00089562	0.000368984	0.00131569
bin.58	Planctomycetota	Phycisphaerae	SM1A02	1.61532e-06	0	0	4.29401e-05	0.00296045	0.00540946	0	0	0	0.000352784	0.0109688	0.0443855
bin.130	Bacteroidota	Bacteroidia	Flavobacteriaceae	1.98581e-06	2.42445e-05	3.45125e-05	3.29021e-05	7.58537e-05	0.0448211	4.18926e-06	1.70922e-05	6.11704e-05	6.48995e-05	0.000111718	0.00993091
bin.370	Proteobacteria	Gammaproteobacteria	Methylophilaceae	0	5.59412e-05	0.0209703	0.0607911	0.0118951	1.13644e-05	0	0.000162111	0.0120643	0.00327077	0.000541155	0
bin.333	Proteobacteria	Alphaproteobacteria	Hyphomonadaceae	9.54373e-06	3.48266e-05	0.00419542	0.0244302	0.0163555	9.37307e-05	0	0.000467237	0.0308914	0.00825034	0.00167818	0
bin.299	Bacteroidota	Bacteroidia	Flavobacteriaceae	2.8157e-06	1.65687e-05	1.09996e-05	3.40894e-05	0.000191859	0.0388511	4.49473e-06	2.49174e-05	1.91795e-05	3.30112e-05	0.000118602	0.0125836
bin.387	Bacteroidota	Bacteroidia	Flavobacteriaceae	0.00220128	8.31418e-05	8.84678e-05	0.000148752	0.000687769	0	0.0427596	0.0122989	0.02586	0.00125377	0.00336266	7.13435e-05
bin.133	Proteobacteria	Gammaproteobacteria	Litoricolaceae	0.000162392	4.6862e-05	4.27202e-05	4.64659e-05	6.91993e-05	0	0.00419534	0.00904593	0.0380842	0.00208111	0.0110035	0
bin.30	Proteobacteria	Gammaproteobacteria	Alteromonadaceae	3.1269e-06	0.000129395	2.41184e-05	5.56944e-05	3.60549e-05	0	1.23714e-05	0.00475201	0.000177717	0.0318511	0.008259	2.55895e-05
bin.379	Proteobacteria	Alphaproteobacteria	Rhodobacteraceae	0.0582164	0.00179027	4.88423e-05	6.18826e-06	9.26802e-06	3.82782e-06	0.0196142	0.00462537	0.000138718	1.41649e-06	0	0
bin.318	Bacteroidota	Bacteroidia	Flavobacteriaceae	0.000540791	0.000218126	6.64013e-05	0.000168738	3.35259e-05	0	0.0145771	0.0447955	0.000370722	0.00201241	0.000152567	7.90376e-06
bin.237	Bacteroidota	Bacteroidia	UBA9320	0	0	0	0	0.000359108	0.000759423	0	0	0	2.43481e-05	0.0112207	0.0318238
bin.181	Proteobacteria	Alphaproteobacteria	Rhodobacteraceae	9.17324e-06	2.71509e-05	0.00259015	0.00929277	0.00950084	0.00262085	0	2.83104e-06	0.00601694	0.0167893	0.00409976	0.00405629
bin.375	Proteobacteria	Alphaproteobacteria	Hyphomonadaceae	1.30708e-05	0	0.00228321	0.00844422	0.0188567	0.0154415	0	0.000408316	0.00869324	0.00169078	0.00125042	0.0011044
bin.347	Bacteroidota	Bacteroidia	Flavobacteriaceae	2.52227e-05	1.19235e-05	0.00326634	0.00310356	0.0234332	0.00808305	5.32386e-06	2.71228e-05	0.00047991	0.00083364	0.0115479	0.00039597
bin.355	Proteobacteria	Alphaproteobacteria	Hyphomonadaceae	2.955e-05	7.04234e-05	0.000512037	0.00525015	0.000694452	3.00697e-05	0	0.00342656	0.0343153	0.012113	0.000520715	1.26422e-05
bin.105	Bacteroidota	Bacteroidia		4.20872e-06	0	0	0	0.00621604	0.00242654	0	0	0	1.88462e-05	0.0211864	0.00468583
bin.201	Proteobacteria	Alphaproteobacteria	Rhodobacteraceae	0	0	0	3.86766e-05	0.000517031	0.0147227	0	0	0	6.83198e-05	0.000335766	0.0247749
bin.190	Proteobacteria	Gammaproteobacteria	Porticoccaceae	0	0	0	0.000700695	0.00250036	0	0	0.000955024	0.00255783	0.00721333	0.0186233	1.45109e-05
bin.234	Proteobacteria	Gammaproteobacteria	Nitrincolaceae	0.00115922	0.000124477	8.61804e-05	0	0	0	0.0471821	0.0180381	0.00211931	0	0	0
bin.291	Proteobacteria	Alphaproteobacteria	Rhodobacteraceae	0.000886055	0.0403674	0.0301198	0.000700119	4.302e-05	0	1.66916e-05	0.00798637	0.00911233	0.000113501	0	0
bin.116	Bacteroidota	Bacteroidia	Schleiferiaceae	0.000627233	0.000435681	5.20379e-05	0	0	0	0.0171537	0.0321016	0.000346483	0	0	0
bin.248	Bacteroidota	Bacteroidia	Flavobacteriaceae	1.1411e-06	8.84329e-06	2.55648e-06	1.09554e-05	1.10482e-05	0.0164885	2.24737e-06	5.0683e-06	7.93026e-06	7.73024e-06	6.40173e-06	0.017227
bin.184	Proteobacteria	Alphaproteobacteria	UBA4479	0	0	0	4.47929e-05	0.00106387	0.000378606	0	0	3.82366e-05	0.00028132	0.0024539	0.0300485
bin.81	Proteobacteria	Alphaproteobacteria	Rhodobacteraceae	9.11693e-05	0.000152149	0.000680142	0.0052035	0.00147603	6.92411e-06	0	3.89983e-05	0.00135182	0.0209537	0.00345188	2.51223e-05
bin.243	Proteobacteria	Gammaproteobacteria	Cellvibrionaceae	2.92832e-05	0	0	0.0028686	0.0385953	0	0	0	0	0.000656889	0.00316638	0
bin.176	Proteobacteria	Alphaproteobacteria	Rhodobacteraceae	6.94588e-05	0.000678474	0.00526602	0.00786985	0.0217556	0.00882621	0	0	0.000195781	0.000192617	0.000359269	0.000333822
bin.174	Proteobacteria	Alphaproteobacteria	Rhodobacteraceae	0.00766106	0.0201843	0.0334033	0.00685764	0.00181724	0.000722464	6.13335e-05	0.000634979	0.00380066	0.000548683	2.66942e-05	0
bin.261	Proteobacteria	Alphaproteobacteria	Rhodobacteraceae	0.0036161	0.0235918	0.00452481	5.00278e-05	0	0	0.000702389	0.0183869	0.0022561	5.54936e-05	0	0
bin.292	Actinobacteriota	Actinomycetia	Mycobacteriaceae	0.0366737	0.00316793	0.00321451	0.00113787	5.96205e-06	5.54609e-06	0.0016675	0.00101292	0.00378407	0.000419817	0	0
bin.209	Actinobacteriota	Actinomycetia	Nocardioidaceae	0.00472509	0.0267744	0.0136099	0.000803134	0	0	0.000167178	0.0023016	0.0138647	0.000668934	0	0
bin.8	Proteobacteria	Gammaproteobacteria	Halieaceae	0	0	0.00031438	0.0225436	0.00936049	0.0047232	0	0	0.0045441	0.0017688	0.000685558	0.000242166
bin.78	Proteobacteria	Gammaproteobacteria	Halieaceae	0	3.17961e-06	0.000180468	0.000981649	0.00295938	0.0191284	0	4.99407e-05	0.00111398	0.000540771	0.00146196	0.0023049
bin.121	Bacteroidota	Bacteroidia	Flavobacteriaceae	1.27447e-06	7.38514e-05	0	0	0	0	0.000126551	0.0320353	0.000898731	7.91853e-05	1.21858e-05	1.08307e-05
bin.166	Proteobacteria	Alphaproteobacteria	Sphingomonadaceae	0.0019314	0.00873111	0.0144477	0.000266473	3.70438e-05	0	0.000155996	0.0157581	0.00708577	0.00021408	4.60764e-05	0
bin.61	Actinobacteriota	Acidimicrobiia	Ilumatobacteraceae	0.0274531	0.000966899	1.43298e-05	0	0	0	0.0162492	0.003214	0.000443251	0	0	0
bin.46	Bacteroidota	Bacteroidia	Flavobacteriaceae	0	0.00655896	0.00911405	0.000484537	0.000413543	0.000605825	0	0.01576	0.00798063	0.0011347	0.00029013	7.26116e-05
bin.229	Proteobacteria	Gammaproteobacteria	Halieaceae	0	0	0.000162404	0.00340092	0.00498262	0.0188852	0	0	0.000429295	0.000260971	0.000186731	0.000459171
bin.319	Bacteroidota	Bacteroidia	Saprospiraceae	0	7.67826e-05	0.0121204	0	0	0	0	0.00297278	0.0306545	0	0	0
bin.274	Proteobacteria	Alphaproteobacteria	Rhodobacteraceae	0	0.0338531	0.025006	0.000502311	5.07622e-05	0	0	0.00254133	0.00569183	0.000246936	0	0
bin.278	Proteobacteria	Alphaproteobacteria	Zavarziniaceae	0.0376298	0.00021753	0.000172596	3.70936e-05	2.40177e-06	2.9772e-06	0.00329267	0.000376008	0.00100031	4.58632e-05	0	4.57636e-07
bin.198	Proteobacteria	Alphaproteobacteria	Rickettsiaceae	0	0	0	0.0044851	0	0	0	0.00108957	2.15736e-05	0.0200137	0	0
bin.186	Proteobacteria	Alphaproteobacteria	Rhodobacteraceae	0.000103292	0.0015246	0.0150753	0.0127789	0.00224672	0.0086021	0	5.50302e-05	0.00156544	0.000668748	0	0.000380067
bin.114	Proteobacteria	Alphaproteobacteria	Rhodobacteraceae	0.000500749	0.00485828	0.0239273	0.0173772	0.00664452	0.000357651	0	8.21318e-05	0.00173141	0.000533119	0	0
bin.270	Proteobacteria	Alphaproteobacteria	Hyphomonadaceae	5.85368e-06	2.2928e-05	0.00049653	0.00743833	0.00414984	0.000706667	0	0.000947156	0.012908	0.00511849	0.00082895	0.000119653
bin.258	Bacteroidota	Bacteroidia	Schleiferiaceae	0	0	0	9.87244e-05	0.000583687	3.24174e-05	3.03285e-06	0	9.63193e-05	9.09059e-05	0.0150882	0.00135958
bin.240	Proteobacteria	Alphaproteobacteria	Rhodobacteraceae	0.00176625	8.22475e-05	4.49066e-05	0	0	0	0.0492168	0.00162869	0	0	0	0
bin.314	Proteobacteria	Alphaproteobacteria	Rhodobacteraceae	0	7.81737e-05	0.00143822	0.00127025	0.000865147	0.0182657	0	0	6.99032e-05	5.1296e-05	0	0.00105632
bin.360	Proteobacteria	Gammaproteobacteria	UBA1515	4.29764e-07	0	1.74917e-06	0.000880244	0.000522485	2.05171e-05	2.53101e-06	6.36188e-07	1.25687e-05	0.00774224	0.00530776	0.0060507
bin.365	Proteobacteria	Alphaproteobacteria	Sphingomonadaceae	0.000501075	0.0014582	0.000575108	0.000311302	0.0013394	0.000465978	0.00110872	0.00295166	0.0165937	0.00350474	0.000664113	0.000554188
bin.36	Planctomycetota	Phycisphaerae	SM1A02	2.35629e-06	5.09234e-06	1.98464e-06	0.000151522	0.000143019	0.0162836	1.61461e-06	8.69457e-07	2.16416e-05	9.02581e-05	0.000221969	0.00388736
bin.170	Proteobacteria	Alphaproteobacteria	Sphingomonadaceae	3.46182e-05	5.60654e-05	0.000155643	0.000264368	0.00126087	0	0.000196743	0.00100851	0.00128764	0.00796846	0.00729917	1.27471e-05
bin.29	Proteobacteria	Gammaproteobacteria	Halieaceae	4.37174e-06	0	1.61462e-05	0.00267999	0.00674931	0.0131924	0	0	0	0.000181216	0.000361759	0.000817529
bin.303	Bacteroidota	Bacteroidia	UA16	0	2.96101e-05	0.000172041	0.00112758	5.66536e-06	0	0	0.000392305	0.0292403	0.000297964	0.00030368	1.15076e-05
bin.44	Proteobacteria	Alphaproteobacteria	Maricaulaceae	0	0	0	0.000267966	0.00702848	0.00408099	0	3.66126e-05	0.000423609	0.00154859	0.00419739	0.00450575
bin.183	Proteobacteria	Alphaproteobacteria	Rhodobacteraceae	0	0	0	0.00130702	0.000979387	0.0160109	0	0	0	8.22601e-05	3.43828e-05	0.00268535
bin.155	Bacteroidota	Bacteroidia	Flavobacteriaceae	0	3.3212e-05	0.00119115	0.00119814	0.00498187	0.0117792	0	3.62203e-05	0.000434613	9.68655e-05	0.000961289	0.00237883
bin.388	Proteobacteria	Gammaproteobacteria	Alcanivoracaceae	0	0	0	2.66239e-06	0.000377672	0.0112013	0	0	9.39116e-05	5.86635e-05	0.000563326	0.00775921
bin.164	Proteobacteria	Alphaproteobacteria	Rhodobacteraceae	4.62219e-05	0.0407361	0.00778849	0.000330694	4.25396e-05	0	0	0.00227378	0.00153923	5.85166e-05	0	0
bin.205	Planctomycetota	Planctomycetes	Pirellulaceae	0.0200136	0.0166549	0.0011817	0	0	0	0.000827991	0.0011831	0.000125211	0	0	0
bin.179	Bacteroidota	Bacteroidia	Flavobacteriaceae	0.000123698	0.000363742	0.00139597	0.00467129	0.00609441	0.0052309	0	0.000481085	0.00272999	0.000616899	0.00242411	0.00113797
bin.385	Bacteroidota	Bacteroidia	Flavobacteriaceae	0.000290965	0.000429421	0.0140534	0.0106054	0.00119621	1.18237e-06	1.21751e-05	0.000388573	0.0107092	0.00170693	0.000139635	0
bin.142	Proteobacteria	Alphaproteobacteria	Rhodobacteraceae	1.13221e-05	4.57069e-06	1.21097e-05	0.000301696	0.00809453	0.00373222	9.16402e-07	0	3.2646e-06	0.000383472	0.00619811	0.00117461
bin.11	Planctomycetota	Planctomycetes	Pirellulaceae	1.40488e-05	2.4791e-05	0.000767685	0.0208354	0.0106983	0.000317544	0	0	6.29116e-05	0.000986012	0.000320929	2.24432e-05
bin.219	Bacteroidota	Bacteroidia	Saprospiraceae	0	0	0	0.000680439	0.0023401	0.0113621	0	0	5.04109e-05	0.000249061	0.00111963	0.00362752
bin.386	Actinobacteriota	Acidimicrobiia		0.00419739	0.0043892	0.00465606	0.00196074	0.000148528	1.16961e-05	0.00173505	0.000959201	0.0109373	0.00351587	0.000145348	2.62283e-05
bin.83	Bacteroidota	Bacteroidia	Flavobacteriaceae	0	0.0001091	0.00742891	0.0147233	0.00310368	1.31422e-05	0	0.000140173	0.00339986	0.00435447	0.000478695	0
bin.254	Proteobacteria	Gammaproteobacteria	Coxiellaceae	1.03736e-06	3.0256e-05	0.00349703	3.37476e-05	8.78766e-06	0	0	1.0232e-05	0.0260679	4.80398e-05	2.74727e-06	0
bin.145	Bacteroidota	Bacteroidia	Schleiferiaceae	0.00142696	0.000111224	0	0	0	0	0.0258029	0.00791867	0	0	0	0
bin.85	Proteobacteria	Alphaproteobacteria	Rhodobacteraceae	6.80213e-06	0.000114689	0.000929214	0.00490945	0.0143046	0.00444464	0	0	4.09707e-05	0.000117405	0.000136428	0.00110461
bin.251	Proteobacteria	Alphaproteobacteria	Parvularculaceae	0	0	4.14419e-05	0.00387054	0.0103166	0.000547226	0	0	0.000435021	0.00402065	0.00260907	0.000264485
bin.210	Proteobacteria	Gammaproteobacteria	Nitrincolaceae	0.00119753	0	0	0	0	0	0.0403743	0	0	0	0	0
bin.89	Proteobacteria	Alphaproteobacteria	Rhodobacteraceae	0.010336	0.0169937	0.0118957	0.000319811	2.69988e-05	0	9.76186e-05	0.000208351	0.00166217	3.30112e-05	0	0
bin.40	Proteobacteria	Alphaproteobacteria	Maricaulaceae	1.20038e-06	2.807e-06	1.91736e-06	5.89864e-05	0.000766378	0.00192247	1.28733e-06	3.52024e-06	2.52598e-05	0.00019361	0.000853141	0.013835
bin.367	Bacteroidota	Bacteroidia	Flavobacteriaceae	7.12075e-05	0.00158764	0.0182691	0.00330111	0.000415337	0	7.80032e-05	0.00276763	0.00951549	0.000822178	2.1515e-05	0
bin.149	Planctomycetota	Planctomycetes	Pirellulaceae	0.00422323	0.0354349	0.0029117	1.09734e-05	0	0	0.000160414	0.000682587	6.91415e-05	0	0	0
bin.218	Proteobacteria	Alphaproteobacteria	Rhodobacteraceae	0.000352821	0.00200551	0.0336418	0.00847191	0.000193795	0	0	8.17713e-05	0.00240126	0.000663488	0	0
bin.216	Proteobacteria	Alphaproteobacteria	Maricaulaceae	0	0	0	0	8.87526e-05	0.00267494	0	0	1.00386e-05	0.000109225	4.75851e-05	0.0136843
bin.354	Proteobacteria	Alphaproteobacteria	Rhodobacteraceae	0.000183005	0.00108503	0.0104458	0.00371123	0.000148218	5.19733e-05	0	0.00102401	0.0136664	0.000536626	0	0
bin.271	Bacteroidota	Bacteroidia	Flavobacteriaceae	0	7.45221e-06	1.30515e-05	0.000176347	0.000368941	0.00880594	4.8002e-07	4.37379e-05	0.000168004	0.000382764	0.00033686	0.00538225
bin.217	Proteobacteria	Gammaproteobacteria	Alteromonadaceae	0	0	0	0	1.96663e-05	0	0	0	0	0.00129843	0.0100099	0
bin.311	Proteobacteria	Alphaproteobacteria	Sphingomonadaceae	9.11989e-05	0.000240135	0.0002982	0.000264206	0.000497238	0.000251667	0.000341469	0.000632328	0.00641673	0.0070253	0.000839424	0.000692623
bin.141	Verrucomicrobiota	Verrucomicrobiae	Akkermansiaceae	0	6.4089e-06	0.000797926	0.00211716	1.85502e-05	2.9772e-06	0	0	0.00733731	0.00824933	3.06961e-05	7.64538e-05
bin.310	Proteobacteria	Alphaproteobacteria	Rhodobacteraceae	0.000149469	0.00299574	0.0169147	0.00605739	0.00603988	0.000431932	0	4.26564e-05	0.00139381	0.00049078	0.000189047	1.29664e-05
bin.389	Bacteroidota	Bacteroidia	Flavobacteriaceae	0	0	8.07311e-07	7.37554e-07	3.76089e-05	0.000163023	0	5.4076e-07	0	5.47422e-05	0.000290523	0.0147276
bin.335	Proteobacteria	Alphaproteobacteria	Rhodobacteraceae	0	0	0.000307182	0.000853692	0.00215956	0.0111467	0	0	0	4.39458e-05	5.47332e-05	0.000701137
bin.107	Actinobacteriota	Actinomycetia	Nocardioidaceae	0.0127495	0.00326091	0.00238247	0.000776987	0.000130911	3.3838e-05	0.000581326	0.000504942	0.00467235	0.000470819	4.63948e-05	1.719e-05
bin.211	Proteobacteria	Alphaproteobacteria	Rhodobacteraceae	5.88925e-05	0.00110052	0.0173519	0.00693212	0.0028464	0	0	2.07609e-05	0.00161297	0.00213829	0.00046584	0
bin.122	Proteobacteria	Gammaproteobacteria	Cycloclasticaceae	0.00129157	6.75667e-05	2.60694e-05	1.8169e-06	0	0	0.0322155	2.51188e-05	1.09772e-05	9.50086e-07	0	0
bin.92	Proteobacteria	Alphaproteobacteria	Sphingomonadaceae	0.000479491	0.0159151	0.0143658	0.00024163	3.65352e-05	0	0	0.00207015	0.00334812	6.10732e-05	0	0
bin.140	Planctomycetota	Planctomycetes	Pirellulaceae	0.000123164	0.000401724	0.00492303	0.0125765	0.00803046	0.000176199	0	0	0.000356617	0.000476787	8.84468e-05	0
bin.283	Proteobacteria	Gammaproteobacteria	Porticoccaceae	0	2.11643e-05	0	6.89523e-05	4.31613e-05	0	2.79284e-06	0.00406631	0.0125157	0.00105726	0.000713584	0
bin.315	Planctomycetota	Phycisphaerae	SM1A02	0	2.08662e-06	5.04569e-07	7.71734e-06	3.09405e-05	0.0116905	0	0	1.21062e-06	3.54987e-06	7.67564e-06	0.0011849
bin.3	Bacteroidota	Bacteroidia	Schleiferiaceae	4.89042e-07	0	0	0	0.000553595	2.61143e-06	1.68007e-06	5.19553e-07	8.7056e-07	6.59014e-06	0.00928179	6.85977e-05
bin.148	Bacteroidota	Bacteroidia	Flavobacteriaceae	5.66103e-06	0.000776917	0.00854212	0.00360851	0.00380755	0.000405111	0	0.000922875	0.00339303	0.00141954	0.00111197	0.000103845
bin.147	Proteobacteria	Alphaproteobacteria	Caulobacteraceae	0.000564754	0.000722094	0.00152202	0.000217291	0.000157457	3.42548e-05	0.000992681	0.00076562	0.0151459	0.000775304	0.000101971	6.82164e-05
bin.172	Proteobacteria	Alphaproteobacteria	Rhizobiaceae	0	0	0	0	0.000130642	0.00965521	0	0	0	0	0	0.00303327
bin.262	Actinobacteriota	Acidimicrobiia	UBA11606	1.4197e-05	5.72578e-05	0.00122987	0.00984907	0.0107794	0.00014413	0	0	9.24154e-05	0.000303898	0.00025412	0
bin.66	Proteobacteria	Alphaproteobacteria	Micavibrionaceae	0	0	0.000298907	0.0133649	0.00184797	0	0	0	0.00151342	0.00321835	0.000508214	0
bin.135	Dependentiae	Babeliae	GCA-2401785	4.89042e-07	0	0	0	0	4.73715e-05	0	4.13522e-07	5.71305e-07	1.10555e-06	4.31071e-07	0.0135693
bin.129	Proteobacteria	Gammaproteobacteria	Nevskiaceae	0.0029023	2.69273e-05	0.000116825	0.000740091	2.40177e-06	0	0.00269677	0.00181449	0.00973811	0.00127201	0.000124702	0
bin.230	Actinobacteriota	Actinomycetia	Nocardioidaceae	0.00818247	0.00259069	0.000271626	5.25463e-05	0.000135305	2.45959e-05	0.000300209	0.000298441	0.00748906	0.000852633	0.000262394	0
bin.344	Planctomycetota	Planctomycetes	Pirellulaceae	1.82279e-06	3.80063e-06	0.000303011	0.00491051	0.00381799	0.00571128	0	0	2.32739e-05	0.000373617	0.00015729	0.000966785
bin.220	Bacteroidota	Bacteroidia	Saprospiraceae	0.000318544	0.00117347	0.000441094	0	0	0	0.0007343	0.0115557	0.00231676	0	0	0
bin.138	Bacteroidota	Bacteroidia	Flavobacteriaceae	0	0.00047088	0.0129741	0.00167509	0.00373921	0.00204633	0	0.000662187	0.00245356	0.000349778	0.000408102	0.000121226
bin.225	Proteobacteria	Alphaproteobacteria	Micavibrionaceae	5.18681e-07	3.70126e-06	8.00583e-06	3.05815e-06	2.01043e-05	0.00483677	3.49105e-07	8.8006e-07	4.31199e-06	2.3493e-06	8.13245e-06	0.00752518
bin.10	Proteobacteria	Alphaproteobacteria	Rhizobiaceae	5.4254e-05	0.00179653	0.00329827	0.00779471	0.0047336	6.75398e-06	0	0	0.000812831	0.00266422	0.000311471	0
bin.9	Patescibacteria	Saccharimonadia	SZUA-47	0.000103158	0.000284451	1.83663e-05	0	0	0	0.00189068	0.00268128	0.00835576	0.00112673	0.000755333	0.00126456
bin.334	Proteobacteria	Alphaproteobacteria	Rhodobacteraceae	0.000596038	0.00144583	0.00729822	0.0156661	0.00121039	0	0	0	0.000873022	5.98813e-05	0	0
bin.67	Proteobacteria	Alphaproteobacteria	Sphingomonadaceae	0.000260037	0.0184513	0.00651945	0.000157495	0.000316017	0.000216689	0	0.00134989	0.00196231	0.000297601	0.000141732	0
bin.263	Planctomycetota	Planctomycetes	Pirellulaceae	9.88754e-05	0.000898711	0.0111774	0.0108986	0.00171328	9.50151e-06	7.2003e-07	1.66787e-05	0.00176749	0.000777239	4.44132e-05	4.91959e-06
bin.350	Proteobacteria	Gammaproteobacteria	LS-SOB	0.0114506	0.00125418	0	0	0	0	0.010219	0.00033983	0	0	0	0
bin.281	Planctomycetota	UBA1135	UBA2386	0.00225591	0.000181933	0.000754331	0.00126766	0	0	0.00197897	0.00350328	0.00872655	4.84716e-05	0	0
bin.79	Proteobacteria	Alphaproteobacteria	Hyphomonadaceae	5.64028e-05	6.83864e-05	0.00282249	0.0021826	0.000751543	0	0	0.00337292	0.00884411	0.000589969	0.000119889	0
bin.309	Bacteroidota	Bacteroidia	Flavobacteriaceae	0	0	0	0.00652309	0.000522894	0.0030699	0	4.21368e-05	5.73753e-05	0.00316229	0.000228011	0.00142707
bin.297	Proteobacteria	Alphaproteobacteria	Sphingomonadaceae	0.00450175	0.0134972	0.00637082	0.000138354	2.75498e-06	1.14835e-06	9.17493e-05	0.00123234	0.0016086	5.44831e-05	0	0
bin.49	Verrucomicrobiota	Chlamydiia		1.11146e-06	1.98726e-07	1.71553e-06	2.96821e-06	2.13334e-06	0.000150859	1.39642e-06	1.48444e-07	0	8.38666e-06	7.45045e-06	0.0120968
bin.91	Planctomycetota	UBA1135	GCA-002686595	7.57274e-06	0	0.000104715	0.00243731	0.0106156	0.00142167	0	0	4.18277e-05	0.000220385	0.00112596	0.000244006
bin.364	Bacteroidota	Bacteroidia	Flavobacteriaceae	2.11918e-06	8.27443e-05	8.36576e-05	0.000223605	0.00199128	0.000342105	0	0.000158925	0.000166372	0.000204856	0.00492071	0.0025142
bin.276	Planctomycetota	Planctomycetes	Pirellulaceae	3.08986e-05	0.000235366	0.00704123	0.0135713	0.00161757	5.12673e-05	0	0	0.000910823	0.000743425	3.59655e-05	6.61665e-06
bin.324	Verrucomicrobiota	Verrucomicrobiae	Akkermansiaceae	0	1.73885e-05	0.000277311	4.90384e-05	0	0	0	1.43142e-06	0.0166561	5.55368e-05	0	0
bin.228	Proteobacteria	Alphaproteobacteria	Anderseniellaceae	0.00198161	0.0038316	0.018152	0.00389354	0.00144417	2.62801e-05	0	0	0.000990956	0.000126076	0	0
bin.193	Planctomycetota	Planctomycetes	Pirellulaceae	3.72561e-05	0.000387391	0.00828136	0.00917317	0.00397245	6.6468e-05	0	0	0.00066049	0.000847455	0.000170974	0
bin.224	Planctomycetota	Planctomycetes	Pirellulaceae	0.00739537	0.011749	0.00633281	0.000638668	8.09115e-05	0	6.71592e-05	6.57076e-05	0.000277777	1.57628e-05	0	0
bin.7	Actinobacteriota	Actinomycetia	Nocardioidaceae	0.0139608	0.00116244	0.00125083	0.000382629	3.60266e-06	4.02347e-06	0.00039366	0.000202499	0.00163573	8.80211e-05	0	0
bin.177	Proteobacteria	Gammaproteobacteria	DSM-16500	0.000673574	6.16546e-05	0.00104399	0.00260573	0.00158557	0	0	0	0.00126384	0.00557441	0.00087447	1.14504e-05
bin.338	Proteobacteria	Alphaproteobacteria	Rhodobacteraceae	0	0	0	0	6.20011e-05	0.00917087	0	0	0	0	0	0.00117796
bin.329	Bacteroidota	Bacteroidia	UA16	0	0	1.16724e-05	0	0.000170724	0.00731485	0	0	7.91121e-05	0	8.73723e-05	0.00296555
bin.124	Actinobacteriota	Actinomycetia	Nocardioidaceae	0.0139153	0.00168725	0.00165549	0.000677237	1.1585e-06	8.76146e-07	0.000158647	0.000150861	0.0010253	8.97313e-05	0	0
bin.293	Actinobacteriota	Acidimicrobiia	Ilumatobacteraceae	0.0101653	0.00839971	0.00260496	5.57123e-05	2.09096e-06	5.0187e-07	0.000394555	0.000388043	0.000526866	7.6266e-06	0	0
bin.26	Proteobacteria	Alphaproteobacteria	Hyphomonadaceae	0	4.19808e-06	0.00178459	0.00327167	0.00208196	9.0762e-06	0	0.000596034	0.00747693	0.00126119	0.000369132	0
bin.384	Bacteroidota	Rhodothermia	Balneolaceae	2.40075e-06	0	0	6.16398e-05	0.000642531	4.3331e-05	0.000152232	0	3.85359e-05	0.000104095	0.00401588	0.00468422
bin.393	Planctomycetota	Planctomycetes	Planctomycetaceae	0.000735415	0.000276874	0.00144697	0.00499877	0.000560079	7.9959e-07	0.000202678	5.18069e-05	0.00276988	0.00369276	0.000686638	3.94711e-06
bin.247	Proteobacteria	Alphaproteobacteria	Rhodobacteraceae	0.000131167	0.0050761	0.000489096	0	0	0	0	0.00960847	0.00051884	0	0	0
bin.16	Verrucomicrobiota	Verrucomicrobiae	Akkermansiaceae	0	1.49789e-05	0.00153554	0.000813451	7.82696e-06	0	0	0	0.0135908	0.000553243	0	2.64094e-06
bin.206	Proteobacteria	Gammaproteobacteria	SZUA-36	0.014875	0.000469241	0.000350776	0	0	0	0.0014657	0.00031328	8.41995e-05	0	0	0
bin.346	Proteobacteria	Gammaproteobacteria	Oleiphilaceae	5.08307e-05	0	7.87128e-05	0.00176687	0.00338897	0.000706395	2.45028e-05	2.04216e-05	0.000210403	0.000167086	0.00402403	0.00029446
bin.34	Proteobacteria	Alphaproteobacteria	Rhodobacteraceae	9.38071e-06	0.00250193	0.00772946	0.00433867	0.00123855	0	0	0.000264177	0.00233269	0.00192172	0.000166252	0
bin.284	Bacteroidota	Bacteroidia	Flavobacteriaceae	0.000711675	0.000219766	0	0	0	0	0.00663301	0.00782197	0	0	0	0
bin.19	Actinobacteriota	Acidimicrobiia		0.000180071	0.000479723	0.000181107	6.59302e-05	0.000138102	7.3239e-06	0.0015917	0.000946403	0.00714153	0.00175686	0.000755314	0.000355021
bin.32	Proteobacteria	Alphaproteobacteria	Rhodobacteraceae	2.56377e-06	0.0107754	0.0134192	0.00014645	7.54439e-06	0	0	0.00129267	0.00153266	4.68133e-05	0	0
bin.371	Planctomycetota	UBA1135	GCA-002686595	0	0	0	0.000612458	0.0026428	0.00121757	0	0	6.31156e-05	0.000357664	0.00309862	0.00180765
bin.80	Proteobacteria	Gammaproteobacteria	Coxiellaceae	0	0	0	0	2.09943e-05	0.00391996	0	0	0	0	3.31346e-06	0.00585648
bin.112	Patescibacteria	Saccharimonadia		0.000292714	0.000104778	5.98083e-05	0.00194579	1.90729e-05	7.53656e-06	0.00117345	0.000493894	0.00477554	0.00360928	0.000349142	0.000153766
bin.242	Proteobacteria	Alphaproteobacteria	Rhodobacteraceae	0	0.000361122	0.011838	0.00869278	0.00146863	0.000126701	0	0	0.000725088	0.000389613	6.81993e-07	0
bin.52	Bacteroidota	Bacteroidia	Flavobacteriaceae	2.98019e-05	0.000135779	0.00322621	0.00308372	0.000570181	1.13048e-05	0	0.000407118	0.00864775	0.000519749	6.53234e-05	0
bin.199	Bacteroidota	Bacteroidia	Flavobacteriaceae	0	0.000116279	0.00133149	0.0028885	0.00259602	4.21571e-05	0	0.000898679	0.00327106	0.00121346	0.00116402	0
bin.391	Proteobacteria	Alphaproteobacteria	Micavibrionaceae	0	0	0	2.42853e-06	0.000194586	0.00848026	0	0	0	0	5.24363e-06	0.000218617
bin.302	Proteobacteria	Alphaproteobacteria	Thalassobaculaceae	0	0	0	1.12612e-05	0.000536613	0.00017181	1.52297e-05	4.46392e-06	8.24175e-05	0.000220921	0.00282737	0.00476758
bin.340	Planctomycetota	Planctomycetes	Pirellulaceae	0.00777375	0.00940175	0.00289781	6.53185e-05	0	0	0.000128013	0.000143365	0.000235174	0	0	0
bin.95	Proteobacteria	Alphaproteobacteria	Rhodobacteraceae	1.17222e-05	0.000212537	0.00480259	7.24422e-05	1.85643e-05	0	9.38221e-07	0.000266499	0.0112671	0.000132373	7.47619e-06	0
bin.90	Proteobacteria	Alphaproteobacteria	Micavibrionaceae	0	0	0	0.000950375	0.00371525	0.00434768	0	0	0	0.000348349	0.000458698	0.000833298
bin.195	Proteobacteria	Alphaproteobacteria	Rhodobacteraceae	0	0.000182256	0.0017263	0.000741512	0.000644537	5.16926e-05	5.59878e-05	0.000199137	0.00286137	0.00456084	0.000578086	9.6075e-05
bin.137	Proteobacteria	Gammaproteobacteria	Legionellaceae	7.02442e-06	2.66789e-05	0.000329988	0.00462177	0.00191872	0.000230818	0	1.29358e-05	0.00180566	0.00328477	0.000288329	8.23363e-05
bin.146	Proteobacteria	Alphaproteobacteria	Rhodobacteraceae	0	0.00320393	0.0200273	0.00148504	5.11578e-05	0	0	0.000243395	0.00202764	0.000121948	0	0
bin.144	Bacteroidota	Bacteroidia	Saprospiraceae	0.000318396	0.000426713	0.00894725	0.00307605	4.46023e-05	0	6.633e-06	0.00045911	0.00625886	0.000116921	0	0
bin.316	Planctomycetota	Planctomycetes	UBA1268	0.00947843	0.00391514	0.00099982	3.15709e-05	0	0	0.000707048	0.000749153	0.000634842	4.68133e-06	0	0
bin.221	Proteobacteria	Gammaproteobacteria	Coxiellaceae	0	0	0	0	3.96363e-05	0.00325251	0	0	0	0	5.15999e-06	0.00554216
bin.173	Proteobacteria	Gammaproteobacteria	Alteromonadaceae	0	8.21978e-05	0.000826451	2.77392e-05	1.37042e-06	0	3.73106e-06	0.00813718	0.0022637	1.2783e-06	0	1.50639e-06
bin.17	Proteobacteria	Gammaproteobacteria	Pseudohongiellaceae	0.00129218	0.00013481	5.52671e-05	0	0	0	0.0188102	2.53521e-05	0	0	0	0
bin.41	Proteobacteria	Alphaproteobacteria	Rhodobacteraceae	8.44264e-05	0.00072038	0.00517193	0.00686458	0.00218573	0.00113794	0	0	0.000421582	0.000278522	3.73809e-05	0.000278977
bin.269	Bacteroidota	Bacteroidia	Amoebophilaceae	0	0	0	0	2.64619e-05	0.00104307	0	0	0	0	0.000320344	0.0074458
bin.158	Proteobacteria	Alphaproteobacteria	Rhodobacteraceae	0	0.000146635	0.00331694	0.00313587	0.00421839	0.00248533	0	0	8.99941e-05	0.000138237	0.000109955	0.00042931
bin.330	Proteobacteria	Alphaproteobacteria	Rickettsiaceae	0	0	0	0.000815627	1.97793e-06	0	0	0	0.00862515	0.00213919	0	0
bin.143	Actinobacteriota	Actinomycetia	Mycobacteriaceae	0.00949871	0.0011423	0.00168129	0.000789489	0	0	0.000139817	0.000275549	0.00132978	0.000139706	0	0
bin.159	Actinobacteriota	Thermoleophilia		0.00769175	0.000860432	0.000922756	0.00181437	2.02032e-06	3.23238e-07	0.000380176	0.000528895	0.0014614	0.000575052	0	0
bin.126	Planctomycetota	Planctomycetes	Pirellulaceae	0.000473615	0.00127525	0.00443388	0.00652824	0.00346392	6.41628e-05	2.24737e-06	7.07229e-06	0.000376939	0.000414341	3.42605e-05	1.45681e-05
bin.5	Proteobacteria	Alphaproteobacteria	Rhodobacteraceae	8.04696e-06	0.00346771	0.00663707	0.00513256	0.00368686	0	0	0	0.000152926	0.000121533	0	0
bin.272	Proteobacteria	Alphaproteobacteria	Terasakiellaceae	0	4.39929e-05	0	4.06554e-05	6.48338e-05	0	1.15641e-06	0.00334547	2.38452e-05	0.00119533	0.00277159	1.37291e-06
bin.64	Bacteroidota	Bacteroidia	Flavobacteriaceae	0	0	0	0	0.000381797	0.000270108	0	0	4.29839e-06	4.78239e-05	0.00368716	0.00243461
bin.38	Bacteroidota	Bacteroidia	Flavobacteriaceae	0.000233436	0.000194602	3.83136e-05	0	0	0	0.00105633	0.00845899	1.35889e-05	0	0	0
bin.214	Dependentiae	Babeliae	RVW-14	0	0	0	0	2.40601e-05	0.00474621	0	0	0	0	1.40516e-05	0.00288649
bin.323	Verrucomicrobiota	Verrucomicrobiae	UBA1977	9.48445e-07	0	0	0.0018382	0.00111235	1.16366e-05	0	0	3.60466e-06	0.000673818	0.00357581	0.000330604
bin.180	Proteobacteria	Alphaproteobacteria	Sphingomonadaceae	0.00258136	0.000341907	0.000235937	3.98819e-05	0	0	0.00144047	0.00123888	0.005698	0.00044464	0	1.89728e-06
bin.100	Proteobacteria	Alphaproteobacteria	Rhodobacteraceae	0	1.18987e-05	0.000170343	0.000128038	4.80213e-05	8.49096e-05	7.61268e-05	0.000168743	0.000638148	0.00260483	0.00256776	0.000487697
bin.127	Proteobacteria	Alphaproteobacteria		0	0	0	9.7681e-06	7.56982e-05	0.000680638	0	1.23845e-05	0.000158381	0.00011211	0.000174008	0.00668999
bin.260	Actinobacteriota	Actinomycetia	Mycobacteriaceae	0.00757846	0.00448357	0.00288664	0.000327132	0	0	7.47086e-05	6.14451e-05	0.000373878	6.4174e-05	0	0
bin.169	Proteobacteria	Alphaproteobacteria	Sphingomonadaceae	1.97099e-05	0.00137781	0.000152582	0	7.02448e-05	0.00131134	0.000493482	0.0014822	0.0037231	0.00102665	0.000144197	0.000344381
bin.22	Proteobacteria	Gammaproteobacteria	Halieaceae	0	0	0	0	2.04998e-05	0.000995524	0	0	0	0	6.97435e-05	0.00671796
bin.204	Proteobacteria	Alphaproteobacteria	Sphingomonadaceae	1.30708e-05	0.000677356	4.05337e-05	0.000175898	1.02429e-05	0.000967972	9.65931e-05	0.000343997	0.00773722	0.000393785	1.34468e-05	0.000241575
bin.255	Acidobacteriota	Blastocatellia	Pyrinomonadaceae	9.38219e-05	0.000837777	0.000236475	2.83329e-05	8.61248e-05	8.29787e-05	0.00321151	0.0016501	0.0035333	0.000762064	0.00022269	0.000634655
bin.257	Bacteroidota	Bacteroidia	Flavobacteriaceae	0.000238801	0.00355473	0.00842748	0.00279774	0.000675252	0	1.34406e-05	0.0004599	0.00193527	0.000114848	0	0
bin.4	Proteobacteria	Gammaproteobacteria	LS-SOB	0.00518582	0.000135431	0	0	0	0	0.00950289	4.85994e-05	0	0	0	0
bin.282	Proteobacteria	Gammaproteobacteria	Alteromonadaceae	0	0	0	3.55285e-05	0	0.000224145	0	0	7.99555e-05	6.92267e-05	0.000383904	0.00658011
bin.290	Proteobacteria	Alphaproteobacteria	Micavibrionaceae	4.50511e-06	0	0	0.000510819	0.00682905	0.000174421	0	0	7.18212e-06	0.000120894	0.000956405	0.000912431
bin.187	Proteobacteria	Gammaproteobacteria	UBA4575	3.92715e-06	0	0	0.00358059	0.00682609	4.86559e-05	0	0	0	0.000345632	0.000380713	2.68003e-05
bin.264	Bacteroidota	Bacteroidia	Flavobacteriaceae	0	0	0	0	0.000133581	8.60155e-05	0	2.48113e-06	1.80097e-05	9.87312e-05	0.00179094	0.00454375
bin.235	Proteobacteria	Alphaproteobacteria	Rhodobacteraceae	0	0.00431396	0.00671544	0.000798879	4.34438e-05	0	0	0.00250219	0.00157023	0.000112317	0	0
bin.306	Actinobacteriota	Acidimicrobiia	UBA11606	0.00388286	0.00204107	0.000310714	0	0	0	0.00903923	0.000146233	6.46119e-06	0	0	0
bin.23	Proteobacteria	Gammaproteobacteria	Halieaceae	0	0	0	3.49529e-05	0	3.95797e-05	0	0	6.50335e-05	0.000238757	0.00299197	0.00256192
bin.118	Bacteroidota	Bacteroidia	Flavobacteriaceae	0.000826496	0	0	0	0	0	0.0152863	7.8548e-05	0	0	0	0
bin.301	Proteobacteria	Alphaproteobacteria	Stappiaceae	0	0.00253807	0.0114821	0.00109896	0.000263037	0.00071263	0	4.28578e-05	0.00148066	0.000211701	0	0.000138626
bin.111	Planctomycetota	Phycisphaerae	SM1A02	0	0	0	4.51167e-05	0.000307914	0.00572317	0	0	0	0	0	0.000565538
bin.96	Proteobacteria	Gammaproteobacteria	UBA729	0.00713613	0.00252222	6.62331e-05	2.44652e-06	0	0	0.00181958	0.000762227	2.58175e-05	0	0	0
bin.153	Bacteroidota	Bacteroidia	Saprospiraceae	3.92864e-05	5.05756e-05	4.28547e-05	2.6516e-05	0	0	0.000737376	0.00422117	0.00407391	6.25329e-06	0	0
bin.160	Proteobacteria	Alphaproteobacteria	Rhodobacteraceae	0	0	0	0.000643147	0.00158653	0	0	0	0.000826624	0.00293785	0.00122604	0
bin.341	Planctomycetota	Planctomycetes	Planctomycetaceae	0.00718352	0.00379598	0.000930022	3.07254e-05	0	0	0.000636616	0.000220694	0.000249959	0	0	0
bin.102	Proteobacteria	Alphaproteobacteria	Rhodobacteraceae	0	0.0116403	0.0050213	0.000114357	0	0.000141417	0	0.000447855	0.000672555	2.27761e-05	0	0
bin.43	Actinobacteriota	Actinomycetia	Microbacteriaceae	0.000210718	0	0.00013879	0.000530464	0.000111386	0	0.000147181	3.26576e-05	0.00194407	0.00427187	0.000198592	0
bin.285	Actinobacteriota	Actinomycetia	Mycobacteriaceae	0.00984652	0.000336765	0.000238863	0.000380992	0	0	9.85132e-05	2.26483e-05	0.000192244	5.82748e-05	0	0
bin.189	Proteobacteria	Alphaproteobacteria	Sphingomonadaceae	0.000102388	0.000691987	0.000486976	0.000176132	0.000392789	0.000113916	0.000161767	0.000877791	0.00379848	0.00194783	0.000188912	6.79208e-05
bin.343	Proteobacteria	Alphaproteobacteria	Rhodobacteraceae	6.57687e-05	0.00624686	0.0116521	0.00180244	0.000115243	0	0	0	0.000270921	0	0	0
bin.12	Proteobacteria	Alphaproteobacteria	Phaeomarinobacteraceae	0	0	0	0.00236766	0.00105332	0.00141187	0	0	0.000433376	0.00209553	0.000162392	0.000495629
bin.50	Proteobacteria	Alphaproteobacteria	UBA7879	0	0	0	3.52587e-06	0.000217149	0.000548944	0	0	0	1.38022e-05	0.000843445	0.00477527
bin.357	Actinobacteriota	Actinomycetia	Micromonosporaceae	0.00781536	0.000264081	0.000426479	0.000220925	0	0	0.000230322	0.000278592	0.00113699	0.000184239	0	0
bin.110	Proteobacteria	Alphaproteobacteria	Puniceispirillaceae	0.00114671	0	0	0	0	0	0.0136342	2.50128e-05	0	0	0	0
bin.296	Proteobacteria	Alphaproteobacteria	Rhodobacteraceae	8.41745e-06	5.36311e-05	0.000107372	1.61902e-05	1.57246e-05	0.000113644	1.34406e-05	0.000338961	0.00548978	0.00157623	7.31534e-05	0.000487459
bin.232	Proteobacteria	Alphaproteobacteria	Rhodobacteraceae	0	3.70623e-05	0.00121867	0.000542049	0.000944293	0.00176489	0	0.000143248	0.00164949	0.000808281	0.000637824	0.000273905
bin.286	Proteobacteria	Alphaproteobacteria	Rhodobacteraceae	0	0.00318328	0.011876	0.00147212	6.85777e-05	0	0	0.000223122	0.00124198	0.00011376	0	0
bin.213	Proteobacteria	Alphaproteobacteria	RS24	0.000793967	1.7612e-05	0	0	0	0	0.0127549	0.000500775	5.04925e-05	0	0	0
bin.156	Bacteroidota	Rhodothermia		0	0	0	0	0	8.85248e-05	0	0	0	0	0	0.00641045
bin.253	Planctomycetota	Phycisphaerae	SM1A02	0	0	0	8.14908e-06	5.05079e-05	0.00522238	0	0	0	0	0	0.000616197
bin.119	Bdellovibrionota	Bacteriovoracia	Bacteriovoracaceae	5.64621e-06	9.36494e-06	7.01687e-05	6.72794e-06	1.76601e-06	0	1.26769e-05	1.99339e-06	0.00906974	0	4.92065e-05	0
bin.244	Proteobacteria	Alphaproteobacteria	Rhodobacteraceae	0.000592304	0.00261145	0.0091292	0.00218442	0.00127043	5.27219e-05	0	0	0.000433335	6.69465e-05	7.81075e-06	0
bin.125	Bacteroidota	Bacteroidia	UA16	4.55254e-05	0.000115335	0.00697526	0.000158538	4.10421e-05	0	3.8358e-05	0.000304479	0.00564811	0	0	0
bin.331	Bacteroidota	Bacteroidia		0	2.35241e-05	1.5978e-05	5.9616e-05	1.10764e-05	0	8.94583e-07	0.00245227	0.00576342	2.55055e-05	1.4888e-05	0
bin.212	Actinobacteriota	Actinomycetia	Euzebyaceae	0.00107712	0.00424224	0.00250495	0.000284822	0.000140179	0	7.26139e-05	0.000416332	0.00304055	0.00038817	4.59895e-05	0
bin.47	Bacteroidota	Bacteroidia	UBA9320	5.87591e-05	2.03694e-05	0	0	0	0	0.00148959	0.00617545	4.14876e-06	0	0	0
bin.294	Proteobacteria	Gammaproteobacteria	Spongiibacteraceae	0	0	0	0	2.59957e-05	0.000541067	0	0.000652331	0.00220078	0.000260742	0.000751486	0.0020844
bin.98	Planctomycetota	UBA11346		0	0	0	0	0	0	0	0	0	0	0.00420561	0
bin.328	Proteobacteria	Gammaproteobacteria	HTCC2089	0	0	0	0.00326328	0.00487617	2.87087e-05	0	0	0	0.000294734	0.0005681	0
bin.373	Bacteroidota	Bacteroidia	Flavobacteriaceae	0	6.43125e-05	0	0.000643669	0.000612805	0	0	0.00303873	0.00174678	0.000733578	0.000433593	9.10505e-06
bin.227	Proteobacteria	Gammaproteobacteria	Pseudohongiellaceae	4.022e-05	0	0	9.87603e-06	3.31727e-05	0.00358388	0	7.37554e-05	0.000384774	0.000234498	9.56335e-05	0.00137552
bin.327	Proteobacteria	Gammaproteobacteria	Vibrionaceae	0	0	0	0.000747089	0	0	0.000173702	0.00116051	0.000279817	0.00402866	0	0
bin.352	Actinobacteriota	Actinomycetia	Microbacteriaceae	0	0	0	0	0	0.000349897	0	0	0	0	0	0.00575123
bin.106	Bacteroidota	Bacteroidia	Flavobacteriaceae	0.000260155	0.00191119	0.00589128	0.00144683	0.000218484	0	0	0.000781329	0.0017657	0.000594646	3.94366e-05	0
bin.325	Bacteroidota	Bacteroidia	Salibacteraceae	0	0	0	0	0.000633687	0.000350952	0	0	0	0	0.00146009	0.0031074
bin.191	Actinobacteriota	Acidimicrobiia	UBA11606	0.00525894	0.00469253	0.00242486	1.9932e-05	0	0	0.000249545	3.69413e-05	9.14088e-05	0	0	0
bin.358	Proteobacteria	Gammaproteobacteria	Litoricolaceae	0.00012152	0	0	0	0	0	0.00277934	0.00077046	0.00556138	0.000169344	1.02235e-05	0
bin.48	Proteobacteria	Alphaproteobacteria	Rhodobacteraceae	0.000551061	0.00223969	0.0088493	0.00138131	0.0011768	0.000440412	0	0	0.000428553	3.25102e-05	0	0
bin.298	Bacteroidota	Bacteroidia	Flavobacteriaceae	0	0	0	6.38614e-06	0	0.0028419	0	0	0	0	0	0.00284619
bin.99	Proteobacteria	Gammaproteobacteria	Burkholderiaceae	0.00126448	7.22864e-05	5.59399e-05	0	0	0	0.00853111	0.0012696	0.000397968	0	0	0
bin.104	Actinobacteriota	Actinomycetia	Nocardioidaceae	0.00111903	0.000700979	0.000613119	0.000118207	0.000414334	0.000388405	0.000121052	0.000290706	0.00359951	0.000807391	0.000129765	0.000143211
bin.197	Bacteroidota	Bacteroidia	Saprospiraceae	0	0	0	6.88984e-06	6.27569e-05	0	0	0	0	6.54263e-05	0.00364532	0.0003753
bin.236	Proteobacteria	Alphaproteobacteria	Rhodobacteraceae	6.0167e-06	0	0.000134585	0.000314864	0.000786666	0.0043178	0	0	0	3.26484e-06	0	0.000292715
bin.194	Proteobacteria	Alphaproteobacteria	Rhodobacteraceae	0.00114837	0.0057612	0.00805696	0.000604246	0	0	0	1.53215e-05	0.000416182	0	0	0
bin.267	Bacteroidota	Bacteroidia	Flavobacteriaceae	0	0	0.000331065	0.000414748	0.00188183	0.00164965	0	0.000246608	0.000396812	0.00118278	0.000294589	0.000177982
bin.266	Verrucomicrobiota	Verrucomicrobiae	DEV007	0.000467776	0.00122887	0.00465482	0.00346625	0.000245843	4.16808e-07	1.78917e-05	5.33019e-05	0.00189049	0.000318866	4.69031e-06	6.95988e-07
bin.280	Proteobacteria	Gammaproteobacteria	GCA-2729495	0	0	0	1.3168e-05	0.000344697	0.00376947	0	0	0	8.35212e-06	0.000103148	0.00115187
bin.94	Proteobacteria	Alphaproteobacteria	Stappiaceae	1.37525e-05	0.000381007	0.00178765	0.000248646	9.74414e-05	0.00212901	7.96179e-05	0.000764963	0.00159297	0.000439406	2.90233e-05	0.000148369
bin.73	Actinobacteriota	Acidimicrobiia	Ilumatobacteraceae	7.0674e-05	0.00058547	0.00292482	0.00307907	0.00349953	0.000307153	0	0	9.25242e-05	0.000108983	8.82731e-05	0
bin.265	Proteobacteria	Gammaproteobacteria	UBA7366	0	0	0	0	0	0.000217165	0	0	0	0	0	0.00549211
bin.279	Proteobacteria	Gammaproteobacteria	Oceanococcaceae	2.85867e-05	0	0	0.000221806	0.000161413	0.000653052	0	0.00118746	0.00388668	0.000357604	0.000160899	0.000309553
bin.226	Bacteroidota	Bacteroidia	Saprospiraceae	0	0	0	0.00074439	0	0	0	0	0.000759414	0.00391899	0	0.000455081
bin.345	Proteobacteria	Alphaproteobacteria	Stappiaceae	0.000114866	0.00316078	0.0112525	0.000605262	3.26782e-05	0	0	7.94705e-05	0.00103835	5.98727e-05	0	0
bin.76	Actinobacteriota	Acidimicrobiia		0.00702808	0.000218064	0.000177137	0.000142078	0	0	0.000655642	8.06368e-05	0.000543297	0.000136182	0	0
bin.313	Proteobacteria	Alphaproteobacteria	Sphingomonadaceae	0	6.15056e-05	0.000422358	0.00361844	0.00294709	0.000102764	0	2.0252e-06	0.00071409	0.00060124	0.000187529	7.13149e-06
bin.337	Proteobacteria	Alphaproteobacteria	Rhodobacteraceae	0	0.000527591	0.00333127	4.99558e-05	2.35798e-05	0	0	0.000197155	0.00586993	0.000121058	0	0
bin.75	Bacteroidota	Bacteroidia	Saprospiraceae	0	0	0	1.60103e-05	0	0	0	1.22996e-05	0.00498227	0.00188581	1.02235e-05	0
bin.238	Proteobacteria	Alphaproteobacteria	Hyphomonadaceae	0	0	0.000122543	0.0011147	0.00320209	1.92412e-05	0	5.31641e-05	0.00159721	0.00059953	0.000651329	0
bin.381	Bacteroidota	Bacteroidia	Crocinitomicaceae	0.00138295	0.000114839	0.000113797	1.92124e-05	0	0	0.0104692	1.42082e-06	2.97895e-06	0	0	0
bin.134	Proteobacteria	Gammaproteobacteria	UBA7366	0	0	0	2.60842e-06	0.00261933	1.25553e-05	0	0	0	2.7682e-05	0.0022243	0.000413884
bin.376	Proteobacteria	Alphaproteobacteria	Rhodobacteraceae	0.00559234	2.79209e-05	1.16051e-05	0	0	0	0.00431254	1.68908e-05	1.03379e-06	0	0	0
bin.305	Proteobacteria	Gammaproteobacteria	Alteromonadaceae	9.94385e-06	0	1.89382e-05	0	8.44859e-06	0.000370882	0.000237828	3.46722e-05	3.70396e-05	0	0.00248589	0.00122581
bin.374	Proteobacteria	Alphaproteobacteria	Sphingomonadaceae	0.00131862	0.0054658	0.00575686	2.45012e-05	0	0	0	0.00035143	0.000846538	0	0	0
bin.33	Bacteroidota	Bacteroidia	Flavobacteriaceae	0	2.807e-06	0	0.000104535	0.000423404	0.00360089	0	7.89509e-05	0.00011505	0.000133047	0.000184994	0.000501169
bin.289	Proteobacteria	Alphaproteobacteria	Rhodobacteraceae	0	0	6.25329e-05	0.000131824	0.000138328	0.00377909	0	0	0	0	0	0.00100636
bin.363	Planctomycetota	Planctomycetes	Planctomycetaceae	0.00227646	0.00419982	0.00515697	0.000550449	5.72894e-05	0	3.17468e-05	0.000101472	0.000590566	2.24825e-05	0	0
bin.167	Cyanobacteria	Cyanobacteriia	Xenococcaceae	0.00247563	0.00221616	0.00469088	0.00123648	0.000992229	3.40846e-05	2.94558e-05	0	8.43627e-05	2.32771e-05	0	0
bin.62	Proteobacteria	Alphaproteobacteria	Rhizobiaceae	0.000147039	0.000188119	0.000254336	0.000133479	0.000259674	0.000337814	0.000211056	0.000156661	0.00240869	0.000966375	0.000705757	0.000276498
bin.321	Proteobacteria	Alphaproteobacteria	Sphingomonadaceae	0.000101632	0.000840758	0.000162152	0	5.12991e-05	0	0.000959778	0.00123219	0.00249366	0.000872705	0.000253212	6.27343e-05
bin.51	Actinobacteriota	Acidimicrobiia		0.00717777	0.000936892	3.80109e-05	0	0	0	0.000116994	3.18836e-05	7.18076e-05	0	0	0
bin.383	Planctomycetota	Planctomycetes	UBA1268	0.00591889	0.00181501	0.00039205	0	0	0	0.000376456	0.000242865	0.000153368	0	0	0
bin.14	Proteobacteria	Gammaproteobacteria	DSM-16500	0.00572631	0.000172221	0.000218041	0.000110885	0	0	0.000480893	0.000290377	0.000832799	0.000127199	0	0
bin.342	Proteobacteria	Gammaproteobacteria	Methylophilaceae	0.000182991	0	0	0	0	0	0.0062513	0.00181785	0.000805839	0	0	0
bin.246	Proteobacteria	Alphaproteobacteria	Rhodobacteraceae	0.00186571	0.00494379	0.00546196	0.000110085	0	0	0	2.82891e-05	0.0004437	0	0	0
bin.108	Actinobacteriota	Actinomycetia	Mycobacteriaceae	0.00669372	0.000319948	0.000340214	0.000186403	0	0	0.000161789	8.98191e-05	0.000308029	3.52223e-05	0	0
bin.207	Proteobacteria	Gammaproteobacteria	Alcanivoracaceae	0	0	0	0	3.74394e-06	0	0.000738576	0.00266424	0.00295132	0.00010425	2.67135e-05	1.29854e-05
bin.372	Actinobacteriota	Actinomycetia	Euzebyaceae	0.000101365	0.000596177	0.00122704	0.000226393	0.000165327	0	0.000666595	0.000276986	0.00418493	0.000398138	9.45011e-05	0
bin.295	Verrucomicrobiota	Verrucomicrobiae	DEV007	1.42119e-05	1.26688e-05	0.00122945	0.00159627	0.00141914	0.00195143	0	0	7.26101e-05	6.9909e-05	2.29111e-05	0.000407287
bin.336	Proteobacteria	Alphaproteobacteria	Rhodobacteraceae	0.00237009	0.00409012	0.00444916	0.000392307	9.5082e-05	0	0	3.67823e-05	0.000370002	0	0	0
bin.241	Planctomycetota	Planctomycetes	Pirellulaceae	0.00480541	0.00306353	0.00161166	0.000154275	3.41476e-05	0	3.98417e-05	1.50246e-05	7.94658e-05	0	0	0
bin.288	Proteobacteria	Gammaproteobacteria	Coxiellaceae	0	0	0	0	0.000767338	0.00167343	0	0	0	3.2562e-06	0.000208445	0.00220652
bin.87	Proteobacteria	Gammaproteobacteria	Coxiellaceae	0	0	0	0	0	0.00191298	0	0	0	0	0	0.00275124
bin.151	Planctomycetota	Planctomycetes	Pirellulaceae	0.00649323	0.00136962	0.000164321	0	0	0	0.000175709	3.06961e-05	1.08548e-05	0	0	0
bin.233	Proteobacteria	Alphaproteobacteria	Terasakiellaceae	0	0	0	0	0	0	0	0.00538158	0	0	0	0
bin.82	Proteobacteria	Alphaproteobacteria	Rhizobiaceae	0.000956625	0.0024252	0.00521274	0.00233936	0.000298978	0	0	0	0.000423351	6.91144e-05	0	0
bin.154	Verrucomicrobiota	Chlamydiia	Simkaniaceae	0	0	0	0.000541527	0.000147638	0	0	0	7.11411e-06	0.00296965	0.000722398	6.98372e-05
bin.178	Proteobacteria	Gammaproteobacteria	Francisellaceae	0	0	0	0	0	0	0	0	0	0.000372356	0.00147935	0.00220175
bin.239	Proteobacteria	Alphaproteobacteria	Rhodobacteraceae	0.000219595	0	0	0	0	0	0.00861197	0.000991159	0	0	0	0
bin.250	Proteobacteria	Gammaproteobacteria	Berkiellaceae	0	0	0	2.78832e-06	0.000183792	0.00374975	0	0	0	0	1.60461e-05	0.000434764
bin.28	Proteobacteria	Alphaproteobacteria	UBA7985	8.31075e-05	2.61821e-05	0	0	0	0	0.000613989	0.00430222	0.000801024	0	0	0
bin.351	Proteobacteria	Gammaproteobacteria	Halieaceae	0	0	0.000160016	0.000507222	0.000206079	0	0	0.000259087	0.0053408	0.000273193	0	0
bin.77	Bacteroidota	Bacteroidia	Saprospiraceae	0	0	0	0.000383627	0	0	0	0	0.00018783	0.00148813	0.00185758	0
bin.215	Bacteroidota	Bacteroidia	Flavobacteriaceae	0.000437559	0	0	0	0	0	0.0101489	0	0	0	0	0
bin.2	Bacteroidota	Bacteroidia	Saprospiraceae	0	0.000120192	0.000262611	0	0	0	0	0.00127627	0.00488697	0	0	0
bin.162	Bacteroidota	Bacteroidia	Crocinitomicaceae	0.00116836	0.000169836	2.53966e-05	0	0	0	0.00730876	0.000615713	0	0	0	0
bin.27	Proteobacteria	Gammaproteobacteria	Halieaceae	0	0	0.00658049	0.00103022	0	0	0	4.18506e-05	0.002998	7.60068e-06	0	0
bin.101	Proteobacteria	Alphaproteobacteria	Maricaulaceae	0	0	0	0.00044399	0.000858549	0.000108438	0	0.000634364	0.00339803	0.000466198	8.86141e-05	0
bin.132	Planctomycetota	Planctomycetes	Pirellulaceae	0	0	9.11925e-05	0.00257538	0.00220096	0.00105526	0	0	0	0.00014963	5.98932e-05	0.000198452
bin.131	Proteobacteria	Alphaproteobacteria	Rhodobacteraceae	0	0	0.000708516	0.00111283	0.00415388	0.000733462	0	0	0	0	0	0
bin.312	Proteobacteria	Alphaproteobacteria	GCA-2746425	0	0	0	0.00164311	0.0037168	0.000494121	0	0	0	0.000187158	0.000151312	1.73139e-05
bin.68	Proteobacteria	Gammaproteobacteria	Halieaceae	0	0	5.33834e-05	0.00028842	6.1888e-05	0.00222052	0	0	0.00238956	0	0	0
bin.268	Proteobacteria	Alphaproteobacteria	Rhodobacteraceae	0.000464612	0.00187443	0.00671386	0.00118948	0.00100925	0	0	0	0.00016761	3.60169e-06	0	0
bin.69	Proteobacteria	Alphaproteobacteria	UBA7985	0	0	0	1.36358e-05	0	0	7.28103e-05	0.000446837	0.00511334	0.000259382	0	0
bin.103	Proteobacteria	Gammaproteobacteria	Halieaceae	0	0	0.00181487	0.00404495	0.00175726	4.89366e-05	0	0	0.000362989	0.000108802	1.80728e-05	0
bin.378	Proteobacteria	Alphaproteobacteria	Puniceispirillaceae	0.000509863	0	0	0	0	0	0.00906463	0	0	0	0	0
bin.168	Proteobacteria	Alphaproteobacteria	Rhodobacteraceae	0	0.000800516	0.00290839	0.00340154	0.00014114	0	0	1.09106e-05	0.000443244	0.000818861	0	0
bin.31	Verrucomicrobiota	Chlamydiia	GCA-2709385	2.87646e-05	0	0.0051774	0.0011691	1.11612e-05	0	0	0	0.00183047	0.000718507	2.07944e-05	0
bin.56	Bacteroidota	Bacteroidia	Flavobacteriaceae	0	0.000338852	0.00293609	0.00255982	0.000551136	0	0	0.000347846	0.00139053	0.00019418	1.44956e-05	0
bin.287	Proteobacteria	Gammaproteobacteria	Halieaceae	0	0	0	0.00213504	0.00194832	0.000270466	0	0	0	0.000341867	0.000704345	0
bin.72	Actinobacteriota	Acidimicrobiia	TK06	0	0	0.000270247	0.00459702	0.00155642	5.61584e-05	0	0	0.000174894	0.000270325	5.17157e-05	0
bin.222	Proteobacteria	Alphaproteobacteria	Hyphomonadaceae	0	4.34712e-05	0.00517688	0.00019797	0.000191958	0.000294538	0	0.000590287	0.00199425	0.000126033	0	0
bin.245	Bacteroidota	Bacteroidia	Saprospiraceae	0	0	0	0	0	0.0016623	0	0	1.30448e-05	0	3.31539e-05	0.00214958
bin.256	Proteobacteria	Alphaproteobacteria		0.00590623	0.000263957	2.13265e-05	0	0	0	5.49077e-05	0	0.000175064	0	0	0
bin.113	Proteobacteria	Gammaproteobacteria	HTCC2089	0.00102229	0	0	0	0	0	0.00769601	0	0	0	0	0
bin.109	Proteobacteria	Alphaproteobacteria	Rickettsiaceae	0	0	0	0	2.05422e-05	0.00198887	0	0	0	0	0	0.00177388
bin.203	Planctomycetota	Planctomycetes	Planctomycetaceae	0.00393286	0.00267775	0.000770242	1.89426e-05	0	0	4.97475e-05	9.74216e-05	0.000164835	0	0	0
bin.71	Proteobacteria	Gammaproteobacteria	Alteromonadaceae	0	0.000271484	0	0	0	0	6.02425e-05	0.0039182	0.000368138	6.18938e-05	0	0
bin.165	Proteobacteria	Alphaproteobacteria	Devosiaceae	0.00463326	0.000307006	0.000200818	0.000196657	0	0	0.000159585	0.000198777	0.000572815	6.18506e-05	0	0
bin.97	Proteobacteria	Alphaproteobacteria	Rhizobiaceae	0	0	0.000348859	0.000692582	0.00140864	0.00208751	0	0	8.58318e-06	1.12628e-05	0	0.000176285
bin.84	Proteobacteria	Gammaproteobacteria		0	0	0	0	0.00467399	1.78377e-05	0	0	0	0	0.000511096	0
bin.349	Verrucomicrobiota	Chlamydiia	Waddliaceae	0	0.000117347	0.00203674	0.00241513	0.000122589	7.9959e-06	0	0	0.00108205	0.00105929	0	0
bin.361	Proteobacteria	Alphaproteobacteria	Rhizobiaceae	0.000878453	0.000150559	9.55822e-05	0	0	0	0.000603145	0.00101655	0.0024156	0.000259961	1.98357e-05	6.19715e-05
bin.93	Proteobacteria	Gammaproteobacteria	Pseudomonadaceae	0.00021337	0.00275675	0.000141548	0	0	0	0	0.001893	0.00111413	0.000159968	0	0
bin.326	Bacteroidota	Bacteroidia	Vicingaceae	0	0	0	6.40413e-05	0.000357652	0.00225911	0	0	0.000117757	4.34319e-05	0.000311394	0.000493074
bin.70	Proteobacteria	Alphaproteobacteria	Devosiaceae	0.000193134	0.00452801	6.87223e-05	1.56865e-05	0	0	0	0.000692925	0.000933485	0.00064706	0	0
bin.320	Bacteroidota	Bacteroidia	Cyclobacteriaceae	0	0	0	0	0.000231263	0.00211736	0	0	0	0	0	0.00134665
bin.308	Planctomycetota	Planctomycetes	Pirellulaceae	0.00128385	0.0029396	0.0030664	0.000501519	4.45882e-05	0	0	0.000110198	0.000816912	7.36662e-05	0	0
bin.356	Proteobacteria	Alphaproteobacteria	Rhodobacteraceae	1.6005e-05	0.00849542	0.000928273	0	0	0	0	0.000235994	0.000103284	0	0	0
bin.45	Planctomycetota	Planctomycetes	Pirellulaceae	0	4.08133e-05	0.00237299	0.00456017	0.000345205	0	0	0	0.000249055	0.000275611	0	0
bin.231	Bacteroidota	Bacteroidia	Weeksellaceae	0	0	0	0	0	0.0014078	0.000115336	0	0	0	0	0.00215114
bin.208	Bacteroidota	Bacteroidia	Flavobacteriaceae	0	0	0	0	0.000395516	0.00282425	0	0	0	0	8.02243e-05	0.000170989
bin.74	Bacteroidota	Bacteroidia	Flavobacteriaceae	0	8.80354e-05	0.00166393	4.69696e-05	0	0	0	0.00151877	0.00252473	5.10541e-05	0	0
bin.54	Planctomycetota	Planctomycetes	Planctomycetaceae	0.00170572	0.00262673	0.00316318	0.000556548	0.000153007	0	0	3.03992e-05	0.000362697	1.60564e-05	0	0
bin.1	Patescibacteria	Saccharimonadia	UBA4665	0.00172003	5.75062e-05	0.000213904	0.000665526	0	0	0.000193513	0.000284816	0.00113548	0.000918335	0	0
bin.332	Bacteroidota	Bacteroidia	Saprospiraceae	0	0	3.35034e-05	0.000195272	0	0	0	0	0.00458502	0.000259719	0	0
bin.24	Planctomycetota	Planctomycetes	Pirellulaceae	0.00230312	0.00455804	0.000793048	0	0	0	0	8.90663e-05	8.62262e-05	0	0	0
bin.259	Proteobacteria	Alphaproteobacteria	Micavibrionaceae	0	0	0	4.4721e-05	0.00360708	1.27254e-05	0	0	0	0	0.000648994	0.000135756
bin.152	Bacteroidota	Bacteroidia	Schleiferiaceae	0.000339877	0	0	0	0	0	0.00703685	0.000302253	0	0	0	0
bin.300	Bacteroidota	Bacteroidia	Saprospiraceae	0	0	0	0.00244077	1.3012e-05	0	0	1.90008e-05	0.00291083	0.000179108	0	0
bin.65	Proteobacteria	Gammaproteobacteria	Halieaceae	0	0	0.000769199	0.00328595	0.00220113	4.77542e-05	0	0	0	2.11783e-05	0	0
bin.136	Actinobacteriota	Thermoleophilia	Solirubrobacteraceae	0.00163887	0.000452374	0.000511061	0.000808396	0	0	0	0.000504773	0.00143901	0.000218908	0	0
bin.157	Planctomycetota	Planctomycetes	Planctomycetaceae	0.00202763	0.00227655	0.00116576	0.000258738	0	0	1.90044e-05	0.000174443	0.000766922	4.57164e-05	0	0
bin.161	Bacteroidota	Bacteroidia	UA16	0	0	0	0.00010288	0.000135474	0.0026657	0	0	0	0	9.50287e-06	0.000243291
bin.390	Bacteroidota	Bacteroidia	Saprospiraceae	0	0	0.000172899	0.00370841	0.000384227	4.54405e-05	0	3.45026e-05	0.000911082	0.000218105	4.21227e-05	0
bin.382	Proteobacteria	Gammaproteobacteria	UBA4575	0	0	0	0.00139531	0.00333418	0	0	0	0	0.000123382	0.000104068	0
bin.55	Proteobacteria	Alphaproteobacteria	Rhodobacteraceae	0.0003066	0	0	0	0	0	0.0060517	0.000484637	0	0	0	0
bin.150	Proteobacteria	Gammaproteobacteria	UBA6186	0	0	0.000595291	0	0	0	0	0	0.00436157	0	0	0
bin.63	Actinobacteriota	Acidimicrobiia		0.00402118	0.000977605	0.000351853	2.82609e-05	0	0	1.92663e-05	0	0.000122422	0	0	0
bin.59	Planctomycetota	Planctomycetes	Pirellulaceae	0	0	0.000277883	0.00358423	0.00171752	0	0	0	0	2.24566e-05	0	0
bin.88	Planctomycetota	UBA1135	GCA-002686595	0	0	0	0.00307666	0	0	0	1.02532e-05	0.00153511	0.000396212	0	0
bin.25	Proteobacteria	Gammaproteobacteria	Coxiellaceae	0.000260756	0.000695092	0	4.18427e-05	0	0	9.76404e-05	0.00231433	0.000548657	0.00016864	0	0
bin.377	Bacteroidota	Bacteroidia	Flavobacteriaceae	2.14289e-05	0.000895085	0.00477262	0.00139396	0.00061597	0	0	1.55442e-05	0.000386025	0	0	0
bin.86	Proteobacteria	Gammaproteobacteria	Alteromonadaceae	0	0.000193782	0	0	0	0	0	0.00337787	0	0	0	0
bin.175	Planctomycetota	Planctomycetes	Pirellulaceae	0.00348795	0.00192717	0.000353737	0	0	0	0	0	0	0	0	0
bin.392	Proteobacteria	Gammaproteobacteria	UBA7366	0	0	0.00254669	0.00139867	8.54466e-05	0	0	0	0.00166157	0.000359271	0	0
bin.39	Planctomycetota	Planctomycetes	Pirellulaceae	0.00411628	0.000687454	6.00774e-05	0	0	0	0.000229537	2.39843e-05	0	0	0	0
bin.277	Proteobacteria	Gammaproteobacteria	Methylophilaceae	0	0	0.000826047	0.000185144	0	0	0	0.00137383	0.00210013	0	0	0
bin.128	Planctomycetota	Planctomycetes	Pirellulaceae	0	0	9.53467e-05	0.00156395	0.00261537	0.000363524	0	0	0	0	0	0
bin.200	Proteobacteria	Gammaproteobacteria	Coxiellaceae	0	0.000204911	0	0	0	0	0	0.00326663	0	0	0	0
bin.35	Bacteroidota	Bacteroidia	UA16	0	0	0.000385524	0.00133745	0.00131936	0.000716258	0	0	0.000429444	0	8.93218e-05	0
bin.185	Bacteroidota	Bacteroidia	Flavobacteriaceae	0.000405156	0.000376187	0.00402473	0.000685089	0.00044757	0	0	0.000161189	0.000802527	0	0	0
bin.196	Bacteroidota	Bacteroidia	Flavobacteriaceae	0	1.9798e-05	0.00110894	0.00092993	0.00227331	0	0	0	0.000279055	1.38281e-05	0.0002237	0
bin.322	Bacteroidota	Bacteroidia	Saprospiraceae	0	0	0	0.00354929	0	0	0	0	0	0.000757901	0.000106481	0
bin.53	Bacteroidota	Bacteroidia	GCA-002722245	0.000180086	0.00026274	2.20665e-05	0	0	0	0.00253638	0.00152916	8.55325e-05	0	0	0
bin.123	Cyanobacteria	Cyanobacteriia		0	4.48871e-05	0.000139799	0.000679593	0.00318922	0.000143441	0	0	0	0	0	0
bin.353	Planctomycetota	Planctomycetes	Pirellulaceae	0	0	0.000223457	0.00228129	0.00193228	4.77117e-05	0	0	0	5.95704e-05	0	0
bin.362	Cyanobacteria	Cyanobacteriia	Oscillatoriaceae_A	0.000340544	0.00139821	0.00442349	0.000680529	0.000311489	8.52074e-05	0	0	0	0	0	0
bin.117	Proteobacteria	Gammaproteobacteria	Pseudohongiellaceae	0.000234725	0	0	0	0	0	0.00452831	0.000438185	0.000215831	0	0	0
bin.223	Planctomycetota	Planctomycetes	Pirellulaceae	0.00121496	0.00285355	0.00150917	0	0	0	9.36257e-05	0.000106922	0.000165148	0	0	0
bin.139	Bacteroidota	Bacteroidia	Spirosomaceae	0	0	0	0	0	0	0.000338305	0.000274886	0.00292909	7.99281e-05	0	0
bin.13	Proteobacteria	Gammaproteobacteria	UBA729	0.00211168	0.000433147	0	0	0	0	0.000375965	0.000898265	0	0	0	0
bin.60	Proteobacteria	Gammaproteobacteria	Kangiellaceae	0	0	0	0	0	0.00222717	0	0	0	0	0	0
bin.380	Proteobacteria	Alphaproteobacteria		0.002927	0	0	0	0	0	0.000749169	0	0	0	0	0
